# Supplementary material for: Patterns of Linkage Disequilibrium and Long Range Hitchhiking in Evolving Experimental Drosophila melanogaster Populations
Source: Mol Biol Evol. 2014 Nov 17;32(2):495–509. doi: 10.1093/molbev/msu320 (PMC4298179; doi:10.1093/molbev/msu320)
Supplement: Supplementary Data [file supp_msu320_TS2_all.xlsx]

## Sheet: candidate genes in all HBs
Chromosome	Haplo-block	Base_haplotype	GEN_ID_of_putative_candidate_gene	Gen_name
2L	1	b19	FBgn0000239	bur
2L	1	b19	FBgn0000251	cad
2L	1	b19	FBgn0000370	crc
2L	1	b19	FBgn0000464	Lar
2L	1	b19	FBgn0000529	bsh
2L	1	b19	FBgn0000964	tj
2L	1	b19	FBgn0003141	pr
2L	1	b19	FBgn0003231	ref(2)P
2L	1	b19	FBgn0003475	spir
2L	1	b19	FBgn0003732	Top2
2L	1	b19	FBgn0003866	tsh
2L	1	b19	FBgn0003978	vls
2L	1	b19	FBgn0004374	neb
2L	1	b19	FBgn0004811	fs(2)ltoPP43
2L	1	b19	FBgn0005590	scw
2L	1	b19	FBgn0005672	spi
2L	1	b19	FBgn0010300	brat
2L	1	b19	FBgn0010309	pigeon
2L	1	b19	FBgn0010395	betaInt-nu
2L	1	b19	FBgn0011202	dia
2L	1	b19	FBgn0011829	Ret
2L	1	b19	FBgn0014000	Hf
2L	1	b19	FBgn0014127	barr
2L	1	b19	FBgn0014859	Hr38
2L	1	b19	FBgn0015380	drl
2L	1	b19	FBgn0015803	rtGEF
2L	1	b19	FBgn0016054	phr6-4
2L	1	b19	FBgn0016919	nompB
2L	1	b19	FBgn0019686	lok
2L	1	b19	FBgn0022893	Df31
2L	1	b19	FBgn0023090	dtr
2L	1	b19	FBgn0023091	dimm
2L	1	b19	FBgn0023388	Dap160
2L	1	b19	FBgn0023416	Ac3
2L	1	b19	FBgn0024245	dnt
2L	1	b19	FBgn0026577	CG8677
2L	1	b19	FBgn0027949	msb1l
2L	1	b19	FBgn0032763	CG17568
2L	1	b19	FBgn0032768	CG17564
2L	1	b19	FBgn0032770	CG13086
2L	1	b19	FBgn0032771	CG17349
2L	1	b19	FBgn0032772	CG17350
2L	1	b19	FBgn0032773	fon
2L	1	b19	FBgn0032774	CG17549
2L	1	b19	FBgn0032775	CG17544
2L	1	b19	FBgn0032779	CG16771
2L	1	b19	FBgn0032780	CG13085
2L	1	b19	FBgn0032782	Rab9
2L	1	b19	FBgn0032783	CG10237
2L	1	b19	FBgn0032785	CG10026
2L	1	b19	FBgn0032796	CG10188
2L	1	b19	FBgn0032797	CG10186
2L	1	b19	FBgn0032798	CG10132
2L	1	b19	FBgn0032800	CG10137
2L	1	b19	FBgn0032801	CG10165
2L	1	b19	FBgn0032809	CG13078
2L	1	b19	FBgn0032810	CG13077
2L	1	b19	FBgn0032811	CG10268
2L	1	b19	FBgn0032812	Hakai
2L	1	b19	FBgn0032813	CG10262
2L	1	b19	FBgn0032814	CG10366
2L	1	b19	FBgn0032815	CG10462
2L	1	b19	FBgn0032816	Nf-YB
2L	1	b19	FBgn0032817	CG10631
2L	1	b19	FBgn0032818	CG10628
2L	1	b19	FBgn0032819	CG10463
2L	1	b19	FBgn0032820	fbp
2L	1	b19	FBgn0032821	CdGAPr
2L	1	b19	FBgn0032822	CG10466
2L	1	b19	FBgn0032824	CG13962
2L	1	b19	FBgn0032827	CG10481
2L	1	b19	FBgn0032833	CoIV
2L	1	b19	FBgn0032834	CG13965
2L	1	b19	FBgn0032835	CG16772
2L	1	b19	FBgn0032836	CG10680
2L	1	b19	FBgn0032839	CG10659
2L	1	b19	FBgn0032840	sNPF
2L	1	b19	FBgn0032843	CG10730
2L	1	b19	FBgn0032845	CG10747
2L	1	b19	FBgn0032846	CG10721
2L	1	b19	FBgn0032849	mRpS18B
2L	1	b19	FBgn0032850	Kua
2L	1	b19	FBgn0032851	CG13970
2L	1	b19	FBgn0032856	CG16798
2L	1	b19	FBgn0032857	CG10947
2L	1	b19	FBgn0032858	CG10949
2L	1	b19	FBgn0032859	Arpc2
2L	1	b19	FBgn0032860	CG15130
2L	1	b19	FBgn0032869	CG17470
2L	1	b19	FBgn0032873	CG2614
2L	1	b19	FBgn0032876	Cen
2L	1	b19	FBgn0032878	CG9316
2L	1	b19	FBgn0032879	CG9317
2L	1	b19	FBgn0032880	CG9318
2L	1	b19	FBgn0032882	ns4
2L	1	b19	FBgn0032886	CG9328
2L	1	b19	FBgn0032889	CG9331
2L	1	b19	FBgn0032894	CG14402
2L	1	b19	FBgn0032895	CG9335
2L	1	b19	FBgn0032897	CG9336
2L	1	b19	FBgn0032898	CR9337
2L	1	b19	FBgn0032899	CG9338
2L	1	b19	FBgn0032901	sky
2L	1	b19	FBgn0032904	Mtp
2L	1	b19	FBgn0032906	RPA2
2L	1	b19	FBgn0032908	CG9270
2L	1	b19	FBgn0032910	CG9265
2L	1	b19	FBgn0032911	tadr
2L	1	b19	FBgn0032915	CG12050
2L	1	b19	FBgn0032934	CG8679
2L	1	b19	FBgn0032935	CG8678
2L	1	b19	FBgn0032938	CG8671
2L	1	b19	FBgn0032940	Mio
2L	1	b19	FBgn0032943	Tsp39D
2L	1	b19	FBgn0032945	CG8665
2L	1	b19	FBgn0032946	nrv3
2L	1	b19	FBgn0032949	Lamp1
2L	1	b19	FBgn0032955	CG2201
2L	1	b19	FBgn0032956	Cul-2
2L	1	b19	FBgn0040297	Nhe2
2L	1	b19	FBgn0041180	Tep4
2L	1	b19	FBgn0041789	Pax
2L	1	b19	FBgn0042129	OS9
2L	1	b19	FBgn0042133	CG18810
2L	1	b19	FBgn0044811	TotF
2L	1	b19	FBgn0045064	bwa
2L	1	b19	FBgn0051612	CG31612
2L	1	b19	FBgn0051615	His-Psi:CR31615
2L	1	b19	FBgn0051619	CG31619
2L	1	b19	FBgn0051626	CG31626
2L	1	b19	FBgn0051627	CG31627
2L	1	b19	FBgn0051673	CG31673
2L	1	b19	FBgn0051674	CG31674
2L	1	b19	FBgn0051675	CG31675
2L	1	b19	FBgn0051676	CG31676
2L	1	b19	FBgn0051678	CG31678
2L	1	b19	FBgn0051687	CG31687
2L	1	b19	FBgn0051797	CG31797
2L	1	b19	FBgn0051988	CG31988
2L	1	b19	FBgn0053116	CG33116
2L	1	b19	FBgn0053117	Victoria
2L	1	b19	FBgn0053509	CG33509
2L	1	b19	FBgn0053510	CG33510
2L	1	b19	FBgn0053532	lectin-37Da
2L	1	b19	FBgn0054051	CG34051
2L	1	b19	FBgn0067311	CheB38b
2L	1	b19	FBgn0083023	snoRNA:Psi18S-640d
2L	1	b19	FBgn0083032	snoRNA:Psi18S-525g
2L	1	b19	FBgn0083972	CG34136
2L	1	b19	FBgn0086779	step
2L	1	b19	FBgn0250785	vari
2L	1	b19	FBgn0250867	CG42238
2L	1	b19	FBgn0259936	Uhg3
2L	1	b19	FBgn0259996	CG40341
2L	1	b19	FBgn0260000	CG17570
2L	1	b19	FBgn0261058	Sfp38D
2L	1	b19	FBgn0261239	Hr39
2L	1	b19	FBgn0261578	CG42688
2L	1	b19	FBgn0261787	bru
2L	1	b19	FBgn0262140	CG42866
2L	1	b19	FBgn0262543	CR43097
2L	1	b19	FBgn0262688	CR43158
2L	1	b19	FBgn0262743	Fs(2)Ket
2L	1	b19	FBgn0262878	CG43233
2L	1	b19	FBgn0262879	CG43234
2L	1	b19	FBgn0263355	CG31688
2L	1	b19	FBgn0263582	CR43607
2L	1	b19	FBgn0263583	CR43608
2L	1	b19	FBgn0263773	fok
2L	1	b19	FBgn0263873	sick
2L	1	b19	FBgn0263996	CG43739
2L	1	b19	FBgn0264375	CR43827
2L	1	b19	FBgn0264376	CR43828
2L	1	b19	FBgn0264443	CG43861
2L	1	b19	FBgn0264556	Gr39a
2L	1	b19	FBgn0264845	Tep5
2L	1	b19	FBgn0265076	CR44187
2L	1	b19	FBgn0265078	CR44189
2L	1	b19	FBgn0265079	CR44190
2L	1	b19	FBgn0265080	CR44191
2L	2	b17	FBgn0016054	phr6-4
2L	2	b17	FBgn0032867	CG15475
2L	2	b17	FBgn0032869	CG17470
2L	2	b17	FBgn0032870	CG2608
2L	2	b17	FBgn0032871	CG2611
2L	2	b17	FBgn0032873	CG2614
2L	2	b17	FBgn0042133	CG18810
2L	2	b17	FBgn0051677	CG31677
2L	2	b17	FBgn0051678	CG31678
2L	2	b17	FBgn0054007	CG34007
2L	2	b17	FBgn0086657	ik2
2L	2	b17	FBgn0259936	Uhg3
2L	2	b17	FBgn0261058	Sfp38D
2L	2	b17	FBgn0261787	bru
2L	2	b17	FBgn0262688	CR43158
2L	3	b7	FBgn0025674	CycK
2L	3	b7	FBgn0032972	CG10834
2L	3	b7	FBgn0032973	CG6675
2L	3	b7	FBgn0032974	CG3651
2L	3	b7	FBgn0032981	CG3635
2L	3	b7	FBgn0051703	CG31703
2L	3	b7	FBgn0083973	CG34137
2L	3	b7	FBgn0261802	CG42748
2L	3	b7	FBgn0262885	CR43240
2L	3	b7	FBgn0262886	CR43241
2R	4	b19	FBgn0000054	Adf1
2R	4	b19	FBgn0000099	ap
2R	4	b19	FBgn0000337	cn
2R	4	b19	FBgn0000473	Cyp6a2
2R	4	b19	FBgn0000546	EcR
2R	4	b19	FBgn0001091	Gapdh1
2R	4	b19	FBgn0002774	mle
2R	4	b19	FBgn0002930	nec
2R	4	b19	FBgn0003090	pk
2R	4	b19	FBgn0003174	pwn
2R	4	b19	FBgn0003317	sax
2R	4	b19	FBgn0003460	so
2R	4	b19	FBgn0003733	tor
2R	4	b19	FBgn0010109	dpn
2R	4	b19	FBgn0010482	l(2)01289
2R	4	b19	FBgn0010548	Aldh-III
2R	4	b19	FBgn0013307	Odc1
2R	4	b19	FBgn0013308	Odc2
2R	4	b19	FBgn0013348	TpnC41C
2R	4	b19	FBgn0015509	lin19
2R	4	b19	FBgn0015614	CanB2
2R	4	b19	FBgn0016032	lbm
2R	4	b19	FBgn0020279	lig
2R	4	b19	FBgn0021847	l(2)k14710
2R	4	b19	FBgn0021995	Rs1
2R	4	b19	FBgn0022960	vimar
2R	4	b19	FBgn0025360	Optix
2R	4	b19	FBgn0025469	slv
2R	4	b19	FBgn0025693	CG11163
2R	4	b19	FBgn0026238	gus
2R	4	b19	FBgn0026393	Or43b
2R	4	b19	FBgn0026401	Nipped-B
2R	4	b19	FBgn0026761	Trap1
2R	4	b19	FBgn0027548	nito
2R	4	b19	FBgn0027558	pgant3
2R	4	b19	FBgn0027788	Hey
2R	4	b19	FBgn0028562	sut2
2R	4	b19	FBgn0028563	sut1
2R	4	b19	FBgn0029131	debcl
2R	4	b19	FBgn0029506	Tsp42Ee
2R	4	b19	FBgn0029507	Tsp42Ed
2R	4	b19	FBgn0029508	Tsp42Ea
2R	4	b19	FBgn0033005	CG3107
2R	4	b19	FBgn0033010	Atf6
2R	4	b19	FBgn0033015	d4
2R	4	b19	FBgn0033019	CG10395
2R	4	b19	FBgn0033021	CG10417
2R	4	b19	FBgn0033027	TpnC4
2R	4	b19	FBgn0033028	CG11665
2R	4	b19	FBgn0033029	l(2)NC136
2R	4	b19	FBgn0033033	scaf
2R	4	b19	FBgn0033039	gp210
2R	4	b19	FBgn0033043	Or42b
2R	4	b19	FBgn0033047	CG7882
2R	4	b19	FBgn0033048	CG7881
2R	4	b19	FBgn0033051	dream
2R	4	b19	FBgn0033052	SCAP
2R	4	b19	FBgn0033058	CCHa2r
2R	4	b19	FBgn0033059	CG7845
2R	4	b19	FBgn0033075	Pld
2R	4	b19	FBgn0033076	CG15233
2R	4	b19	FBgn0033079	Fmo-2
2R	4	b19	FBgn0033083	Dpit47
2R	4	b19	FBgn0033085	CG15908
2R	4	b19	FBgn0033090	CG15909
2R	4	b19	FBgn0033092	CG9422
2R	4	b19	FBgn0033095	CG3409
2R	4	b19	FBgn0033108	CG15236
2R	4	b19	FBgn0033109	coro
2R	4	b19	FBgn0033110	CG9447
2R	4	b19	FBgn0033112	Spn42Db
2R	4	b19	FBgn0033113	Spn42Dc
2R	4	b19	FBgn0033115	Spn42De
2R	4	b19	FBgn0033117	CG3358
2R	4	b19	FBgn0033121	Cyp6u1
2R	4	b19	FBgn0033122	CG17002
2R	4	b19	FBgn0033127	Tsp42Ef
2R	4	b19	FBgn0033130	Tsp42Ei
2R	4	b19	FBgn0033132	Tsp42Ej
2R	4	b19	FBgn0033133	Tsp42Ek
2R	4	b19	FBgn0033134	Tsp42El
2R	4	b19	FBgn0033136	Tsp42Eo
2R	4	b19	FBgn0033137	Tsp42Ep
2R	4	b19	FBgn0033138	Tsp42Eq
2R	4	b19	FBgn0033139	Tsp42Er
2R	4	b19	FBgn0033140	CG12836
2R	4	b19	FBgn0033149	CG11060
2R	4	b19	FBgn0033158	CG12164
2R	4	b19	FBgn0033159	Dscam
2R	4	b19	FBgn0033160	CG11107
2R	4	b19	FBgn0033165	CG11113
2R	4	b19	FBgn0033166	Eaf
2R	4	b19	FBgn0033168	CG11145
2R	4	b19	FBgn0033183	CG1620
2R	4	b19	FBgn0033184	CG12736
2R	4	b19	FBgn0033185	CG1603
2R	4	b19	FBgn0033188	CG1600
2R	4	b19	FBgn0033192	Corin
2R	4	b19	FBgn0033194	Vps13
2R	4	b19	FBgn0033196	CG1358
2R	4	b19	FBgn0033203	CG2070
2R	4	b19	FBgn0033212	CG1399
2R	4	b19	FBgn0033216	CG1946
2R	4	b19	FBgn0033232	CG12159
2R	4	b19	FBgn0033236	CG14764
2R	4	b19	FBgn0033241	CG2915
2R	4	b19	FBgn0033244	CG8726
2R	4	b19	FBgn0033246	ACC
2R	4	b19	FBgn0033247	Nup44A
2R	4	b19	FBgn0033248	Dic3
2R	4	b19	FBgn0033249	CG11191
2R	4	b19	FBgn0033250	CG14762
2R	4	b19	FBgn0033252	CG12769
2R	4	b19	FBgn0033258	CG8712
2R	4	b19	FBgn0033265	coil
2R	4	b19	FBgn0033266	Socs44A
2R	4	b19	FBgn0033268	Obp44a
2R	4	b19	FBgn0033271	CG8708
2R	4	b19	FBgn0039970	CG17508
2R	4	b19	FBgn0039994	CG17082
2R	4	b19	FBgn0040005	CG17883
2R	4	b19	FBgn0040778	CG17977
2R	4	b19	FBgn0040780	CG12821
2R	4	b19	FBgn0040849	Ir41a
2R	4	b19	FBgn0042085	Bap170
2R	4	b19	FBgn0042135	CG18812
2R	4	b19	FBgn0046692	Stlk
2R	4	b19	FBgn0050156	CG30156
2R	4	b19	FBgn0050157	CG30157
2R	4	b19	FBgn0050158	CG30158
2R	4	b19	FBgn0050372	Asap1
2R	4	b19	FBgn0050377	CG30377
2R	4	b19	FBgn0050379	CG30379
2R	4	b19	FBgn0050383	CG30383
2R	4	b19	FBgn0050385	CG30385
2R	4	b19	FBgn0050438	CG30438
2R	4	b19	FBgn0050440	CG30440
2R	4	b19	FBgn0050446	Tdc2
2R	4	b19	FBgn0050495	CG30495
2R	4	b19	FBgn0050497	CG30497
2R	4	b19	FBgn0050502	fa2h
2R	4	b19	FBgn0053087	LRP1
2R	4	b19	FBgn0053140	CG33140
2R	4	b19	FBgn0053349	ppk25
2R	4	b19	FBgn0053554	Nipped-A
2R	4	b19	FBgn0053558	mim
2R	4	b19	FBgn0053914	CG33914
2R	4	b19	FBgn0066292	CheB42c
2R	4	b19	FBgn0084008	CR41443
2R	4	b19	FBgn0085390	Dgk
2R	4	b19	FBgn0085414	dpr12
2R	4	b19	FBgn0085421	Epac
2R	4	b19	FBgn0085460	CG34431
2R	4	b19	FBgn0086655	jing
2R	4	b19	FBgn0250830	CG12547
2R	4	b19	FBgn0259247	laccase2
2R	4	b19	FBgn0259483	Mob4
2R	4	b19	FBgn0260798	Gprk1
2R	4	b19	FBgn0261387	CG17528
2R	4	b19	FBgn0261397	didum
2R	4	b19	FBgn0261403	sxc
2R	4	b19	FBgn0261429	CR42646
2R	4	b19	FBgn0262116	CG40127
2R	4	b19	FBgn0262117	IntS3
2R	4	b19	FBgn0262736	Vha16-1
2R	4	b19	FBgn0262867	Ptr
2R	4	b19	FBgn0262901	CR43256
2R	4	b19	FBgn0262970	CR43281
2R	4	b19	FBgn0263077	CG43340
2R	4	b19	FBgn0263109	CG43366
2R	4	b19	FBgn0263144	bin3
2R	4	b19	FBgn0263586	CR43611
2R	4	b19	FBgn0263855	BubR1
2R	4	b19	FBgn0263934	esn
2R	4	b19	FBgn0264909	CR44100
2R	4	b19	FBgn0264911	CG44102
2R	4	b19	FBgn0264913	CG44104
2R	4	b19	FBgn0264956	CR44125
2R	4	b19	FBgn0264959	Src42A
2R	4	b19	FBgn0265003	koi
2R	4	b19	FBgn0265050	CR44165
2R	4	b19	FBgn0265058	CR44169
2R	4	b19	FBgn0265059	CR44170
2R	4	b19	FBgn0265061	CR44172
2R	4	b19	FBgn0265099	CG44204
2R	4	b19	FBgn0265137	Spn42Da
2R	5	b24	FBgn0002567	ltd
2R	5	b24	FBgn0010114	hig
2R	5	b24	FBgn0015037	Cyp4p1
2R	5	b24	FBgn0015477	Rme-8
2R	5	b24	FBgn0015561	unpg
2R	5	b24	FBgn0020621	Pkn
2R	5	b24	FBgn0026326	Mad1
2R	5	b24	FBgn0028408	Drep-2
2R	5	b24	FBgn0028955	CG8788
2R	5	b24	FBgn0033382	Hydr1
2R	5	b24	FBgn0033387	CG8008
2R	5	b24	FBgn0033388	CG8046
2R	5	b24	FBgn0033391	CG8026
2R	5	b24	FBgn0033392	CG8027
2R	5	b24	FBgn0033397	Cyp4p3
2R	5	b24	FBgn0033401	CG1968
2R	5	b24	FBgn0033402	Myd88
2R	5	b24	FBgn0033403	CG13739
2R	5	b24	FBgn0033405	CG13954
2R	5	b24	FBgn0050344	CG30344
2R	5	b24	FBgn0050345	CG30345
2R	5	b24	FBgn0083977	CG34141
2R	5	b24	FBgn0086656	shrb
2R	5	b24	FBgn0260972	alc
2R	5	b24	FBgn0262515	VhaAC45
3L	6	b6	FBgn0000038	nAcRbeta-64B
3L	6	b6	FBgn0005775	Con
3L	6	b6	FBgn0010747	Srp54k
3L	6	b6	FBgn0014073	Tie
3L	6	b6	FBgn0015805	Rpd3
3L	6	b6	FBgn0028699	Rh50
3L	6	b6	FBgn0035529	CG1319
3L	6	b6	FBgn0035532	CG15014
3L	6	b6	FBgn0035533	Cip4
3L	6	b6	FBgn0035534	mRpS6
3L	6	b6	FBgn0035538	DopEcR
3L	6	b6	FBgn0035539	slow
3L	6	b6	FBgn0035542	DOR
3L	6	b6	FBgn0035543	CG15020
3L	6	b6	FBgn0035544	CG15021
3L	6	b6	FBgn0035550	CG11349
3L	6	b6	FBgn0035551	CG7465
3L	6	b6	FBgn0035553	CG13722
3L	6	b6	FBgn0035555	CG13720
3L	6	b6	FBgn0035557	CG11353
3L	6	b6	FBgn0035558	CG11357
3L	6	b6	FBgn0035568	CG18418
3L	6	b6	FBgn0035571	CG12493
3L	6	b6	FBgn0035572	CG13711
3L	6	b6	FBgn0035574	Gef64C
3L	6	b6	FBgn0035575	CG7509
3L	6	b6	FBgn0035578	CG13707
3L	6	b6	FBgn0035581	CG17150
3L	6	b6	FBgn0035582	CG13705
3L	6	b6	FBgn0035583	CG13704
3L	6	b6	FBgn0035587	CG4623
3L	6	b6	FBgn0035593	CG4603
3L	6	b6	FBgn0042131	CG18808
3L	6	b6	FBgn0042199	CG13713
3L	6	b6	FBgn0052232	CG32232
3L	6	b6	FBgn0052237	CG32237
3L	6	b6	FBgn0052238	CG32238
3L	6	b6	FBgn0052240	CG32240
3L	6	b6	FBgn0052246	CG32246
3L	6	b6	FBgn0052250	CG32250
3L	6	b6	FBgn0052251	Claspin
3L	6	b6	FBgn0052423	shep
3L	6	b6	FBgn0054047	CR34047
3L	6	b6	FBgn0066365	dyl
3L	6	b6	FBgn0260657	CG42540
3L	6	b6	FBgn0261797	Dhc64C
3L	6	b6	FBgn0262733	Src64B
3L	6	b6	FBgn0262870	axo
3L	7	b26	FBgn0000411	D
3L	7	b26	FBgn0000639	Fbp1
3L	7	b26	FBgn0001085	fz
3L	7	b26	FBgn0001108	Gl
3L	7	b26	FBgn0001216	Hsc70-1
3L	7	b26	FBgn0001256	ImpL1
3L	7	b26	FBgn0002573	sens
3L	7	b26	FBgn0003388	shd
3L	7	b26	FBgn0003459	stwl
3L	7	b26	FBgn0005592	btl
3L	7	b26	FBgn0010452	trn
3L	7	b26	FBgn0013563	Pex1
3L	7	b26	FBgn0013718	nuf
3L	7	b26	FBgn0023095	caps
3L	7	b26	FBgn0026376	Rgl
3L	7	b26	FBgn0026418	Hsc70Cb
3L	7	b26	FBgn0027375	RecQ5
3L	7	b26	FBgn0029167	Hml
3L	7	b26	FBgn0036346	CG11251
3L	7	b26	FBgn0036349	SNCF
3L	7	b26	FBgn0036350	CG14111
3L	7	b26	FBgn0036351	CG14107
3L	7	b26	FBgn0036352	CG14110
3L	7	b26	FBgn0036353	CG10171
3L	7	b26	FBgn0036354	Poc1
3L	7	b26	FBgn0036360	CG10713
3L	7	b26	FBgn0036362	CG10725
3L	7	b26	FBgn0036363	CG10140
3L	7	b26	FBgn0036364	CG14109
3L	7	b26	FBgn0036365	CG10732
3L	7	b26	FBgn0036366	CG10133
3L	7	b26	FBgn0036367	CG10116
3L	7	b26	FBgn0036368	CG10738
3L	7	b26	FBgn0036369	CG10089
3L	7	b26	FBgn0036372	CG10083
3L	7	b26	FBgn0036373	CG10741
3L	7	b26	FBgn0036374	Spt20
3L	7	b26	FBgn0036376	Liprin-beta
3L	7	b26	FBgn0036377	CG10710
3L	7	b26	FBgn0036381	CG8745
3L	7	b26	FBgn0036389	ssp2
3L	7	b26	FBgn0036391	CG17364
3L	7	b26	FBgn0036393	CG17362
3L	7	b26	FBgn0036394	CG9040
3L	7	b26	FBgn0036395	CG17361
3L	7	b26	FBgn0036396	CG17359
3L	7	b26	FBgn0036397	CG8783
3L	7	b26	FBgn0036398	CG9007
3L	7	b26	FBgn0036402	CG6650
3L	7	b26	FBgn0036403	CG6661
3L	7	b26	FBgn0036405	CG6833
3L	7	b26	FBgn0036406	CG13484
3L	7	b26	FBgn0036410	CG8100
3L	7	b26	FBgn0036411	Sox21a
3L	7	b26	FBgn0036414	nan
3L	7	b26	FBgn0036421	CG13481
3L	7	b26	FBgn0036422	CG3868
3L	7	b26	FBgn0036423	CG3919
3L	7	b26	FBgn0036427	CG4613
3L	7	b26	FBgn0036428	CG9238
3L	7	b26	FBgn0036433	CG9628
3L	7	b26	FBgn0036436	CG4914
3L	7	b26	FBgn0036437	CG5048
3L	7	b26	FBgn0040318	HGTX
3L	7	b26	FBgn0040812	CG8750
3L	7	b26	FBgn0041161	blue
3L	7	b26	FBgn0041604	dlp
3L	7	b26	FBgn0042630	Sox21b
3L	7	b26	FBgn0052119	CG32119
3L	7	b26	FBgn0052121	CG32121
3L	7	b26	FBgn0052133	ptip
3L	7	b26	FBgn0052137	CG32137
3L	7	b26	FBgn0052138	CG32138
3L	7	b26	FBgn0053262	CG33262
3L	7	b26	FBgn0061515	endos
3L	7	b26	FBgn0085273	CG34244
3L	7	b26	FBgn0085458	CG34429
3L	7	b26	FBgn0086708	stv
3L	7	b26	FBgn0086785	Vps36
3L	7	b26	FBgn0086916	snky
3L	7	b26	FBgn0087007	bbg
3L	7	b26	FBgn0250848	26-29-p
3L	7	b26	FBgn0259175	ome
3L	7	b26	FBgn0259971	CG42481
3L	7	b26	FBgn0260049	flr
3L	7	b26	FBgn0262145	CR42871
3L	7	b26	FBgn0262580	CG43120
3L	7	b26	FBgn0262622	CG43146
3L	7	b26	FBgn0262623	CG43147
3L	7	b26	FBgn0263232	Nxf3
3L	7	b26	FBgn0264001	bru-3
3L	7	b26	FBgn0264006	dysc
3L	7	b26	FBgn0264512	CR43911
3L	7	b26	FBgn0264718	CG43986
3L	8	b21	FBgn0000551	Edg78E
3L	8	b21	FBgn0002842	sa
3L	8	b21	FBgn0003415	skd
3L	8	b21	FBgn0004865	Eip78C
3L	8	b21	FBgn0005694	Aef1
3L	8	b21	FBgn0012034	AcCoAS
3L	8	b21	FBgn0020294	ko
3L	8	b21	FBgn0021760	chb
3L	8	b21	FBgn0024150	Ac78C
3L	8	b21	FBgn0026179	siz
3L	8	b21	FBgn0028427	Ilk
3L	8	b21	FBgn0037042	CG12984
3L	8	b21	FBgn0037044	CG10585
3L	8	b21	FBgn0037051	CG10565
3L	8	b21	FBgn0037057	CG10512
3L	8	b21	FBgn0037059	CG10510
3L	8	b21	FBgn0037060	CG10508
3L	8	b21	FBgn0037065	CG12974
3L	8	b21	FBgn0037069	Cpr78Cc
3L	8	b21	FBgn0037073	CG7338
3L	8	b21	FBgn0037076	ebd2
3L	8	b21	FBgn0037081	barc
3L	8	b21	FBgn0041100	park
3L	8	b21	FBgn0041607	asparagine-synthetase
3L	8	b21	FBgn0052436	CG32436
3L	8	b21	FBgn0052440	CG32440
3L	8	b21	FBgn0053054	CG33054
3L	8	b21	FBgn0053056	CG33056
3L	8	b21	FBgn0053285	CG33285
3L	8	b21	FBgn0053288	CG33288
3L	8	b21	FBgn0085290	CG34261
3L	8	b21	FBgn0086913	Rab26
3L	8	b21	FBgn0259239	CG42337
3L	8	b21	FBgn0261258	rgn
3L	8	b21	FBgn0262855	CG43219
3L	9	b5	FBgn0250816	AGO3
3R	10	b1	FBgn0000454	Dip-B
3R	10	b1	FBgn0000576	ems
3R	10	b1	FBgn0008646	E5
3R	10	b1	FBgn0013998	Nsf2
3R	10	b1	FBgn0038179	CG9312
3R	10	b1	FBgn0038180	Cht5
3R	10	b1	FBgn0038181	CG9297
3R	10	b1	FBgn0038183	CG9286
3R	10	b1	FBgn0038186	CG14362
3R	10	b1	FBgn0038188	Art9
3R	10	b1	FBgn0051495	CG31495
3R	10	b1	FBgn0085412	CG34383
3R	10	b1	FBgn0259721	CG42375
3R	10	b1	FBgn0259730	tal-1A
3R	10	b1	FBgn0259731	tal-2A
3R	10	b1	FBgn0259732	tal-3A
3R	10	b1	FBgn0259733	tal-AA
3R	10	b1	FBgn0260464	CG9288
3R	10	b1	FBgn0263650	CR43641
3R	10	b1	FBgn0263651	CR43642
3R	12	b5	FBgn0003480	spn-B
3R	12	b5	FBgn0003567	su(Hw)
3R	12	b5	FBgn0003862	trx
3R	12	b5	FBgn0004855	RpII15
3R	12	b5	FBgn0011474	pr-set7
3R	12	b5	FBgn0011582	DopR
3R	12	b5	FBgn0024321	NK7.1
3R	12	b5	FBgn0027083	Aats-met
3R	12	b5	FBgn0027563	CG9631
3R	12	b5	FBgn0038209	CG9722
3R	12	b5	FBgn0038211	CG9649
3R	12	b5	FBgn0038213	CG9624
3R	12	b5	FBgn0038214	CG9616
3R	12	b5	FBgn0038217	CG14840
3R	12	b5	FBgn0038218	CG14841
3R	12	b5	FBgn0038220	CG12207
3R	12	b5	FBgn0038221	CG3259
3R	12	b5	FBgn0038223	Afti
3R	12	b5	FBgn0038224	CG3321
3R	12	b5	FBgn0038225	soti
3R	12	b5	FBgn0038236	Cyp313a1
3R	12	b5	FBgn0038237	Pde6
3R	12	b5	FBgn0051320	CG31320
3R	12	b5	FBgn0051321	CG31321
3R	12	b5	FBgn0051326	CG31326
3R	12	b5	FBgn0051327	CG31327
3R	12	b5	FBgn0053109	CG33109
3R	12	b5	FBgn0053329	Sp212
3R	12	b5	FBgn0085417	CG34388
3R	12	b5	FBgn0086901	cv-c
3R	12	b5	FBgn0260226	CG42500
3R	12	b5	FBgn0262808	CG43179
3R	12	b5	FBgn0262983	CG43291
3R	12	b5	FBgn0265066	CR44177
3R	12	b5	FBgn0265146	CR44215
3R	13	b26	FBgn0000014	abd-A
3R	13	b26	FBgn0000015	Abd-B
3R	13	b26	FBgn0000246	c(3)G
3R	13	b26	FBgn0003117	pnr
3R	13	b26	FBgn0003227	rec
3R	13	b26	FBgn0003319	Sb
3R	13	b26	FBgn0003483	spn-E
3R	13	b26	FBgn0003507	srp
3R	13	b26	FBgn0003513	ss
3R	13	b26	FBgn0003944	Ubx
3R	13	b26	FBgn0004577	Pxd
3R	13	b26	FBgn0010379	Akt1
3R	13	b26	FBgn0013334	Sap47
3R	13	b26	FBgn0014141	cher
3R	13	b26	FBgn0015011	Ahcy89E
3R	13	b26	FBgn0015520	nonA-l
3R	13	b26	FBgn0020407	asun
3R	13	b26	FBgn0020493	Dad
3R	13	b26	FBgn0020546	iab-4
3R	13	b26	FBgn0020556	bxd
3R	13	b26	FBgn0020907	Scp2
3R	13	b26	FBgn0022787	Hel89B
3R	13	b26	FBgn0024222	ird5
3R	13	b26	FBgn0026059	Mhcl
3R	13	b26	FBgn0026616	alpha-Man-IIb
3R	13	b26	FBgn0027095	Manf
3R	13	b26	FBgn0027562	CG10345
3R	13	b26	FBgn0027948	msps
3R	13	b26	FBgn0028381	decay
3R	13	b26	FBgn0028470	Patr-1
3R	13	b26	FBgn0038355	CG4520
3R	13	b26	FBgn0038358	CG4525
3R	13	b26	FBgn0038360	CG9590
3R	13	b26	FBgn0038365	CG9593
3R	13	b26	FBgn0038366	CG4576
3R	13	b26	FBgn0038369	Arpc3A
3R	13	b26	FBgn0038376	Hmt-1
3R	13	b26	FBgn0038381	CG3303
3R	13	b26	FBgn0038385	CG4221
3R	13	b26	FBgn0038386	CG5478
3R	13	b26	FBgn0038388	CG4287
3R	13	b26	FBgn0038390	Rbf2
3R	13	b26	FBgn0038391	GATAe
3R	13	b26	FBgn0038397	CG10185
3R	13	b26	FBgn0038398	sxe2
3R	13	b26	FBgn0038400	CG5903
3R	13	b26	FBgn0038401	CG5916
3R	13	b26	FBgn0038402	Fer2
3R	13	b26	FBgn0038404	CG8925
3R	13	b26	FBgn0038405	CG8927
3R	13	b26	FBgn0038407	CG6126
3R	13	b26	FBgn0038412	Zip3
3R	13	b26	FBgn0038414	CG6901
3R	13	b26	FBgn0038415	CG17929
3R	13	b26	FBgn0038418	pad
3R	13	b26	FBgn0038419	CG14879
3R	13	b26	FBgn0038421	CG17931
3R	13	b26	FBgn0038427	ema
3R	13	b26	FBgn0038432	CG14883
3R	13	b26	FBgn0038435	Gyc-89Da
3R	13	b26	FBgn0038436	Gyc-89Db
3R	13	b26	FBgn0038439	Cad89D
3R	13	b26	FBgn0038447	CG14892
3R	13	b26	FBgn0038449	CG17562
3R	13	b26	FBgn0038451	CG14893
3R	13	b26	FBgn0038452	CG14905
3R	13	b26	FBgn0038455	CG14907
3R	13	b26	FBgn0038460	CG18622
3R	13	b26	FBgn0038461	CG3678
3R	13	b26	FBgn0038462	CG17556
3R	13	b26	FBgn0038463	CG3534
3R	13	b26	FBgn0038464	CG16941
3R	13	b26	FBgn0038465	Irc
3R	13	b26	FBgn0038467	CG3590
3R	13	b26	FBgn0038469	CG4009
3R	13	b26	FBgn0038471	CG5220
3R	13	b26	FBgn0038475	Keap1
3R	13	b26	FBgn0038476	kuk
3R	13	b26	FBgn0038478	cal1
3R	13	b26	FBgn0038482	CG4053
3R	13	b26	FBgn0040071	tara
3R	13	b26	FBgn0040237	bor
3R	13	b26	FBgn0040271	Sulf1
3R	13	b26	FBgn0040284	SF2
3R	13	b26	FBgn0043069	MESK4
3R	13	b26	FBgn0044826	Pak3
3R	13	b26	FBgn0051183	CG31183
3R	13	b26	FBgn0051217	modSP
3R	13	b26	FBgn0051267	CG31267
3R	13	b26	FBgn0051274	CG31274
3R	13	b26	FBgn0051279	CG31279
3R	13	b26	FBgn0051291	CG31291
3R	13	b26	FBgn0052855	CG32855
3R	13	b26	FBgn0063649	CG6006
3R	13	b26	FBgn0085305	CG34276
3R	13	b26	FBgn0085307	CG34278
3R	13	b26	FBgn0086370	sra
3R	13	b26	FBgn0086736	GckIII
3R	13	b26	FBgn0250754	CG42232
3R	13	b26	FBgn0250823	gish
3R	13	b26	FBgn0259244	CG42342
3R	13	b26	FBgn0262527	wah
3R	13	b26	FBgn0262742	Fas1
3R	13	b26	FBgn0263595	CR43617
3R	13	b26	FBgn0264857	iab-8
3R	13	b26	FBgn0264982	CR44133
3R	13	b26	FBgn0265048	cv-d
3R	14	b12	FBgn0000063	ald
3R	14	b12	FBgn0000564	Eh
3R	14	b12	FBgn0003375	Sgs5
3R	14	b12	FBgn0016650	Lgr1
3R	14	b12	FBgn0025571	SF1
3R	14	b12	FBgn0038492	Mur89F
3R	14	b12	FBgn0038494	beat-IIb
3R	14	b12	FBgn0038498	beat-IIa
3R	14	b12	FBgn0038499	Brf
3R	14	b12	FBgn0038504	Sur-8
3R	14	b12	FBgn0038505	CG17283
3R	14	b12	FBgn0038510	CG14331
3R	14	b12	FBgn0038511	CG5873
3R	14	b12	FBgn0038512	CG14330
3R	14	b12	FBgn0038515	CG5823
3R	14	b12	FBgn0038519	Prx3
3R	14	b12	FBgn0038524	sll
3R	14	b12	FBgn0038528	CG14326
3R	14	b12	FBgn0038531	CG14325
3R	14	b12	FBgn0038532	CG14322
3R	14	b12	FBgn0038535	alt
3R	14	b12	FBgn0038541	TyrRII
3R	14	b12	FBgn0038542	TyrR
3R	14	b12	FBgn0038548	CG17806
3R	14	b12	FBgn0038549	CG17802
3R	14	b12	FBgn0038551	CG7357
3R	14	b12	FBgn0051251	CG31251
3R	14	b12	FBgn0051262	CG31262
3R	14	b12	FBgn0053547	Rim
3R	14	b12	FBgn0085310	CG34281
3R	14	b12	FBgn0261046	Dscam3
3R	14	b12	FBgn0261649	tinc
3R	14	b12	FBgn0261885	osa
3R	14	b12	FBgn0261987	Pxt
3R	14	b12	FBgn0262005	CG42823
3R	14	b12	FBgn0262006	CG42824
3R	14	b12	FBgn0262023	CG42834
3R	14	b12	FBgn0262562	CG43102
3R	14	b12	FBgn0262825	CG43196
3R	14	b12	FBgn0262871	lute
3R	14	b12	FBgn0263500	CR43489
3R	14	b12	FBgn0263501	CR43490
3R	14	b12	FBgn0264005	Hmx
3R	14	b12	FBgn0264899	CG44090
3R	15	b26	FBgn0000303	Cha
3R	15	b26	FBgn0000463	Dl
3R	15	b26	FBgn0002962	nos
3R	15	b26	FBgn0003248	Rh2
3R	15	b26	FBgn0004876	cdi
3R	15	b26	FBgn0010768	sqz
3R	15	b26	FBgn0015323	VAChT
3R	15	b26	FBgn0022338	dnk
3R	15	b26	FBgn0024329	Mekk1
3R	15	b26	FBgn0025680	cry
3R	15	b26	FBgn0026239	gukh
3R	15	b26	FBgn0027784	Prp18
3R	15	b26	FBgn0027841	CstF-64
3R	15	b26	FBgn0038632	CG14301
3R	15	b26	FBgn0038638	CG7702
3R	15	b26	FBgn0038639	CG7705
3R	15	b26	FBgn0038640	CG7706
3R	15	b26	FBgn0038641	CG7708
3R	15	b26	FBgn0038642	Muc91C
3R	15	b26	FBgn0038646	CG7715
3R	15	b26	FBgn0038649	CG7718
3R	15	b26	FBgn0038652	CG7720
3R	15	b26	FBgn0038653	CG18208
3R	15	b26	FBgn0038654	CG14298
3R	15	b26	FBgn0038659	endoA
3R	15	b26	FBgn0038660	CG14291
3R	15	b26	FBgn0038662	Mpc1
3R	15	b26	FBgn0038666	Smu1
3R	15	b26	FBgn0038674	CG14285
3R	15	b26	FBgn0038675	CG6013
3R	15	b26	FBgn0038676	CG6026
3R	15	b26	FBgn0038679	CG6040
3R	15	b26	FBgn0038680	Cyp12a5
3R	15	b26	FBgn0038681	Cyp12a4
3R	15	b26	FBgn0038682	CG5835
3R	15	b26	FBgn0038683	CG11779
3R	15	b26	FBgn0038685	CG14282
3R	15	b26	FBgn0038690	CG11703
3R	15	b26	FBgn0038692	CG3773
3R	15	b26	FBgn0038693	unc79
3R	15	b26	FBgn0038695	CG14280
3R	15	b26	FBgn0038704	CG5316
3R	15	b26	FBgn0038706	CG3517
3R	15	b26	FBgn0038708	CG6255
3R	15	b26	FBgn0038709	CG15025
3R	15	b26	FBgn0044871	Gos28
3R	15	b26	FBgn0051221	CG31221
3R	15	b26	FBgn0051224	CG31224
3R	15	b26	FBgn0051475	CG31475
3R	15	b26	FBgn0085312	CG34283
3R	15	b26	FBgn0085313	CG34284
3R	15	b26	FBgn0085314	CR34285
3R	15	b26	FBgn0086613	Ino80
3R	15	b26	FBgn0260003	Dys
3R	15	b26	FBgn0260399	gwl
3R	15	b26	FBgn0260779	gatA
3R	15	b26	FBgn0261065	Cpsf73
3R	15	b26	FBgn0261113	Xrp1
3R	15	b26	FBgn0261262	CG42613
3R	15	b26	FBgn0261285	Ppcs
3R	15	b26	FBgn0261792	snRNP-U1-C
3R	15	b26	FBgn0262468	vib
3R	15	b26	FBgn0263974	qin
3R	15	b26	FBgn0263983	CG43732
3R	15	b26	FBgn0264916	CR44107
3R	15	b26	FBgn0265062	CG44173
3R	16	b19	FBgn0000303	Cha
3R	16	b19	FBgn0000463	Dl
3R	16	b19	FBgn0002962	nos
3R	16	b19	FBgn0004876	cdi
3R	16	b19	FBgn0010768	sqz
3R	16	b19	FBgn0015323	VAChT
3R	16	b19	FBgn0016120	ATPsyn-d
3R	16	b19	FBgn0022338	dnk
3R	16	b19	FBgn0025680	cry
3R	16	b19	FBgn0026239	gukh
3R	16	b19	FBgn0038638	CG7702
3R	16	b19	FBgn0038639	CG7705
3R	16	b19	FBgn0038640	CG7706
3R	16	b19	FBgn0038641	CG7708
3R	16	b19	FBgn0038643	CG14300
3R	16	b19	FBgn0038652	CG7720
3R	16	b19	FBgn0038653	CG18208
3R	16	b19	FBgn0038654	CG14298
3R	16	b19	FBgn0038655	CG14297
3R	16	b19	FBgn0038656	CG14294
3R	16	b19	FBgn0038659	endoA
3R	16	b19	FBgn0038666	Smu1
3R	16	b19	FBgn0038673	CG14286
3R	16	b19	FBgn0038676	CG6026
3R	16	b19	FBgn0038679	CG6040
3R	16	b19	FBgn0038680	Cyp12a5
3R	16	b19	FBgn0038681	Cyp12a4
3R	16	b19	FBgn0038682	CG5835
3R	16	b19	FBgn0038683	CG11779
3R	16	b19	FBgn0038693	unc79
3R	16	b19	FBgn0038700	CG3734
3R	16	b19	FBgn0038701	CG18493
3R	16	b19	FBgn0051404	CG31404
3R	16	b19	FBgn0051475	CG31475
3R	16	b19	FBgn0086613	Ino80
3R	16	b19	FBgn0260399	gwl
3R	16	b19	FBgn0260779	gatA
3R	16	b19	FBgn0261113	Xrp1
3R	16	b19	FBgn0261262	CG42613
3R	16	b19	FBgn0261285	Ppcs
3R	16	b19	FBgn0262468	vib
3R	16	b19	FBgn0262839	CG43203
3R	16	b19	FBgn0263405	CR43451
3R	16	b19	FBgn0263983	CG43732
3R	16	b19	FBgn0265062	CG44173
3R	17	b26	FBgn0000140	asp
3R	17	b26	FBgn0003429	slo
3R	17	b26	FBgn0003719	tld
3R	17	b26	FBgn0004509	Fur1
3R	17	b26	FBgn0004885	tok
3R	17	b26	FBgn0011336	OstStt3
3R	17	b26	FBgn0013949	Ela
3R	17	b26	FBgn0013953	Esp
3R	17	b26	FBgn0015591	Ast
3R	17	b26	FBgn0015625	CycB3
3R	17	b26	FBgn0020626	Osbp
3R	17	b26	FBgn0022800	Cad96Ca
3R	17	b26	FBgn0027090	Aats-gln
3R	17	b26	FBgn0027376	rha
3R	17	b26	FBgn0027539	CG5807
3R	17	b26	FBgn0027617	CG5808
3R	17	b26	FBgn0028647	CG11902
3R	17	b26	FBgn0029157	ssh
3R	17	b26	FBgn0039217	CG13627
3R	17	b26	FBgn0039219	CG13630
3R	17	b26	FBgn0039223	CG5805
3R	17	b26	FBgn0039224	CG13634
3R	17	b26	FBgn0039225	Ets96B
3R	17	b26	FBgn0039226	Ude
3R	17	b26	FBgn0039232	CG13636
3R	17	b26	FBgn0039234	nct
3R	17	b26	FBgn0039237	CG13640
3R	17	b26	FBgn0039238	CG7016
3R	17	b26	FBgn0039240	CG3744
3R	17	b26	FBgn0039241	CG11089
3R	17	b26	FBgn0039244	CG11069
3R	17	b26	FBgn0039246	CG10845
3R	17	b26	FBgn0039249	CG11168
3R	17	b26	FBgn0039250	CG11120
3R	17	b26	FBgn0039252	CG11771
3R	17	b26	FBgn0039255	CG13646
3R	17	b26	FBgn0039257	tnc
3R	17	b26	FBgn0039258	beta4GalT7
3R	17	b26	FBgn0039259	CG11781
3R	17	b26	FBgn0039260	Smg6
3R	17	b26	FBgn0039266	CG11791
3R	17	b26	FBgn0039274	CG11920
3R	17	b26	FBgn0039282	Bili
3R	17	b26	FBgn0039286	dan
3R	17	b26	FBgn0039288	CG13653
3R	17	b26	FBgn0039290	CG13654
3R	17	b26	FBgn0039294	Cad96Cb
3R	17	b26	FBgn0039296	CG10420
3R	17	b26	FBgn0039297	CG11852
3R	17	b26	FBgn0039302	Nup358
3R	17	b26	FBgn0039303	CG11857
3R	17	b26	FBgn0039306	CG11859
3R	17	b26	FBgn0039310	CG11878
3R	17	b26	FBgn0039313	CG11892
3R	17	b26	FBgn0039335	Vps33B
3R	17	b26	FBgn0039338	XNP
3R	17	b26	FBgn0039339	CG5116
3R	17	b26	FBgn0039341	CG5112
3R	17	b26	FBgn0039343	CG5111
3R	17	b26	FBgn0040212	Dhap-at
3R	17	b26	FBgn0040601	CG13643
3R	17	b26	FBgn0043799	CG31381
3R	17	b26	FBgn0045866	bai
3R	17	b26	FBgn0051102	CG31102
3R	17	b26	FBgn0051108	CG31108
3R	17	b26	FBgn0051118	RabX4
3R	17	b26	FBgn0051120	CG31120
3R	17	b26	FBgn0051121	CG31121
3R	17	b26	FBgn0051357	CG31357
3R	17	b26	FBgn0051510	CG31510
3R	17	b26	FBgn0053095	CG33095
3R	17	b26	FBgn0053494	CG33494
3R	17	b26	FBgn0053658	CG33658
3R	17	b26	FBgn0054027	CG34027
3R	17	b26	FBgn0083946	lobo
3R	17	b26	FBgn0085378	CG34349
3R	17	b26	FBgn0259233	CG42331
3R	17	b26	FBgn0261575	tobi
3R	17	b26	FBgn0265068	CR44179

## Sheet: candidate SNPs in HB9
Overview of the 45 putative causal SNPs for haplo-block hb9 with the single gene candidate Argonaute-3 (AGO3)
Level of confidence for the respective putatively causal SNP, allele				# candidate SNPs
				all	in introns	intergenic (only)
allele in haplo-block hb9 ("high" confidence candidate)				32	30	2
allele in haplo-block hb9 ("weaker" confidence candidate as nt was calles as N but nevertheless could have been a low frequency target)				9	8	1
unknown allele in haplo-block hb9 (extremely low confidence candidate, to many Ns called for this position)				4	4	0
sum				45	42	3
# annotation performed with SnpEff version 3.3h
# used genome annotation dm5.48
Chromo	Position	Reference	polymorphism	Hablo-block allele	Change_type	Gene_ID	Gene_name	Trancript_ID	Effect	Hablo-block	base haplotype
3L	23586018	T	T/G	G	SNP	FBgn0250816	AGO3	FBtr0301725	INTRON	hb9	b5
3L	23586018	T	T/G	G	SNP	FBgn0250816	AGO3	FBtr0299880	INTRON	hb9	b5
3L	23586018	T	T/G	G	SNP	FBgn0250816	AGO3	FBtr0299881	INTRON	hb9	b5
3L	23586018	T	T/G	G	SNP	FBgn0250816	AGO3	FBtr0299882	INTRON	hb9	b5
3L	23586644	A	A/G	G	SNP	FBgn0250816	AGO3	FBtr0301725	INTRON	hb9	b5
3L	23586644	A	A/G	G	SNP	FBgn0250816	AGO3	FBtr0299880	INTRON	hb9	b5
3L	23586644	A	A/G	G	SNP	FBgn0250816	AGO3	FBtr0299881	INTRON	hb9	b5
3L	23586644	A	A/G	G	SNP	FBgn0250816	AGO3	FBtr0299882	INTRON	hb9	b5
3L	23586819	A	A/T	T	SNP	FBgn0250816	AGO3	FBtr0301725	INTRON	hb9	b5
3L	23586819	A	A/T	T	SNP	FBgn0250816	AGO3	FBtr0299880	INTRON	hb9	b5
3L	23586819	A	A/T	T	SNP	FBgn0250816	AGO3	FBtr0299881	INTRON	hb9	b5
3L	23586819	A	A/T	T	SNP	FBgn0250816	AGO3	FBtr0299882	INTRON	hb9	b5
3L	23586981	C	C/T	T	SNP	FBgn0250816	AGO3	FBtr0301725	INTRON	hb9	b5
3L	23586981	C	C/T	T	SNP	FBgn0250816	AGO3	FBtr0299880	INTRON	hb9	b5
3L	23586981	C	C/T	T	SNP	FBgn0250816	AGO3	FBtr0299881	INTRON	hb9	b5
3L	23586981	C	C/T	T	SNP	FBgn0250816	AGO3	FBtr0299882	INTRON	hb9	b5
3L	23587508	A	A/G	G	SNP	FBgn0250816	AGO3	FBtr0301725	INTRON	hb9	b5
3L	23587508	A	A/G	G	SNP	FBgn0250816	AGO3	FBtr0299880	INTRON	hb9	b5
3L	23587508	A	A/G	G	SNP	FBgn0250816	AGO3	FBtr0299881	INTRON	hb9	b5
3L	23587508	A	A/G	G	SNP	FBgn0250816	AGO3	FBtr0299882	INTRON	hb9	b5
3L	23592890	A	A/T	T	SNP	FBgn0250816	AGO3	FBtr0301725	INTRON	hb9	b5
3L	23592890	A	A/T	T	SNP	FBgn0250816	AGO3	FBtr0299880	INTRON	hb9	b5
3L	23592890	A	A/T	T	SNP	FBgn0250816	AGO3	FBtr0299881	INTRON	hb9	b5
3L	23592890	A	A/T	T	SNP	FBgn0250816	AGO3	FBtr0299882	INTRON	hb9	b5
3L	23592962	A	A/G	G	SNP	FBgn0250816	AGO3	FBtr0301725	INTRON	hb9	b5
3L	23592962	A	A/G	G	SNP	FBgn0250816	AGO3	FBtr0299880	INTRON	hb9	b5
3L	23592962	A	A/G	G	SNP	FBgn0250816	AGO3	FBtr0299881	INTRON	hb9	b5
3L	23592962	A	A/G	G	SNP	FBgn0250816	AGO3	FBtr0299882	INTRON	hb9	b5
3L	23592977	T	T/A	A	SNP	FBgn0250816	AGO3	FBtr0301725	INTRON	hb9	b5
3L	23592977	T	T/A	A	SNP	FBgn0250816	AGO3	FBtr0299880	INTRON	hb9	b5
3L	23592977	T	T/A	A	SNP	FBgn0250816	AGO3	FBtr0299881	INTRON	hb9	b5
3L	23592977	T	T/A	A	SNP	FBgn0250816	AGO3	FBtr0299882	INTRON	hb9	b5
3L	23592987	A	A/T	T	SNP	FBgn0250816	AGO3	FBtr0301725	INTRON	hb9	b5
3L	23592987	A	A/T	T	SNP	FBgn0250816	AGO3	FBtr0299880	INTRON	hb9	b5
3L	23592987	A	A/T	T	SNP	FBgn0250816	AGO3	FBtr0299881	INTRON	hb9	b5
3L	23592987	A	A/T	T	SNP	FBgn0250816	AGO3	FBtr0299882	INTRON	hb9	b5
3L	23592989	T	T/A	A	SNP	FBgn0250816	AGO3	FBtr0301725	INTRON	hb9	b5
3L	23592989	T	T/A	A	SNP	FBgn0250816	AGO3	FBtr0299880	INTRON	hb9	b5
3L	23592989	T	T/A	A	SNP	FBgn0250816	AGO3	FBtr0299881	INTRON	hb9	b5
3L	23592989	T	T/A	A	SNP	FBgn0250816	AGO3	FBtr0299882	INTRON	hb9	b5
3L	23595730	A	A/T	T	SNP	FBgn0250816	AGO3	FBtr0301725	INTRON	hb9	b5
3L	23595730	A	A/T	T	SNP	FBgn0250816	AGO3	FBtr0299880	INTRON	hb9	b5
3L	23595730	A	A/T	T	SNP	FBgn0250816	AGO3	FBtr0299881	INTRON	hb9	b5
3L	23595730	A	A/T	T	SNP	FBgn0250816	AGO3	FBtr0299882	INTRON	hb9	b5
3L	23596021	T	T/G	G	SNP	FBgn0250816	AGO3	FBtr0301725	INTRON	hb9	b5
3L	23596021	T	T/G	G	SNP	FBgn0250816	AGO3	FBtr0299880	INTRON	hb9	b5
3L	23596021	T	T/G	G	SNP	FBgn0250816	AGO3	FBtr0299881	INTRON	hb9	b5
3L	23596021	T	T/G	G	SNP	FBgn0250816	AGO3	FBtr0299882	INTRON	hb9	b5
3L	23596064	G	G/C	C	SNP	FBgn0250816	AGO3	FBtr0301725	INTRON	hb9	b5
3L	23596064	G	G/C	C	SNP	FBgn0250816	AGO3	FBtr0299880	INTRON	hb9	b5
3L	23596064	G	G/C	C	SNP	FBgn0250816	AGO3	FBtr0299881	INTRON	hb9	b5
3L	23596064	G	G/C	C	SNP	FBgn0250816	AGO3	FBtr0299882	INTRON	hb9	b5
3L	23596201	C	C/T	T	SNP	FBgn0250816	AGO3	FBtr0301725	INTRON	hb9	b5
3L	23596201	C	C/T	T	SNP	FBgn0250816	AGO3	FBtr0299880	INTRON	hb9	b5
3L	23596201	C	C/T	T	SNP	FBgn0250816	AGO3	FBtr0299881	INTRON	hb9	b5
3L	23596201	C	C/T	T	SNP	FBgn0250816	AGO3	FBtr0299882	INTRON	hb9	b5
3L	23606613	C	C/T	T	SNP	FBgn0250816	AGO3	FBtr0301725	INTRON	hb9	b5
3L	23606613	C	C/T	T	SNP	FBgn0250816	AGO3	FBtr0299880	INTRON	hb9	b5
3L	23606613	C	C/T	T	SNP	FBgn0250816	AGO3	FBtr0299881	INTRON	hb9	b5
3L	23606613	C	C/T	T	SNP	FBgn0250816	AGO3	FBtr0299882	INTRON	hb9	b5
3L	23607413	A	A/T	T	SNP	FBgn0250816	AGO3	FBtr0301725	INTRON	hb9	b5
3L	23607413	A	A/T	T	SNP	FBgn0250816	AGO3	FBtr0299880	INTRON	hb9	b5
3L	23607413	A	A/T	T	SNP	FBgn0250816	AGO3	FBtr0299881	INTRON	hb9	b5
3L	23607413	A	A/T	T	SNP	FBgn0250816	AGO3	FBtr0299882	INTRON	hb9	b5
3L	23607486	C	C/A	A	SNP	FBgn0250816	AGO3	FBtr0301725	INTRON	hb9	b5
3L	23607486	C	C/A	A	SNP	FBgn0250816	AGO3	FBtr0299880	INTRON	hb9	b5
3L	23607486	C	C/A	A	SNP	FBgn0250816	AGO3	FBtr0299881	INTRON	hb9	b5
3L	23607486	C	C/A	A	SNP	FBgn0250816	AGO3	FBtr0299882	INTRON	hb9	b5
3L	23608422	T	T/C	C	SNP	FBgn0250816	AGO3	FBtr0301725	INTRON	hb9	b5
3L	23608422	T	T/C	C	SNP	FBgn0250816	AGO3	FBtr0299880	INTRON	hb9	b5
3L	23608422	T	T/C	C	SNP	FBgn0250816	AGO3	FBtr0299881	INTRON	hb9	b5
3L	23608422	T	T/C	C	SNP	FBgn0250816	AGO3	FBtr0299882	INTRON	hb9	b5
3L	23608743	C	C/G	G	SNP	FBgn0250816	AGO3	FBtr0301725	INTRON	hb9	b5
3L	23608743	C	C/G	G	SNP	FBgn0250816	AGO3	FBtr0299880	INTRON	hb9	b5
3L	23608743	C	C/G	G	SNP	FBgn0250816	AGO3	FBtr0299881	INTRON	hb9	b5
3L	23608743	C	C/G	G	SNP	FBgn0250816	AGO3	FBtr0299882	INTRON	hb9	b5
3L	23611125	C	C/T	T	SNP	FBgn0250816	AGO3	FBtr0301725	INTRON	hb9	b5
3L	23611125	C	C/T	T	SNP	FBgn0250816	AGO3	FBtr0299880	INTRON	hb9	b5
3L	23611125	C	C/T	T	SNP	FBgn0250816	AGO3	FBtr0299881	INTRON	hb9	b5
3L	23611125	C	C/T	T	SNP	FBgn0250816	AGO3	FBtr0299882	INTRON	hb9	b5
3L	23612125	T	T/A	A	SNP	FBgn0250816	AGO3	FBtr0301725	INTRON	hb9	b5
3L	23612125	T	T/A	A	SNP	FBgn0250816	AGO3	FBtr0299880	INTRON	hb9	b5
3L	23612125	T	T/A	A	SNP	FBgn0250816	AGO3	FBtr0299881	INTRON	hb9	b5
3L	23612125	T	T/A	A	SNP	FBgn0250816	AGO3	FBtr0299882	INTRON	hb9	b5
3L	23618605	G	G/A	A	SNP	FBgn0250816	AGO3	FBtr0301725	INTRON	hb9	b5
3L	23618605	G	G/A	A	SNP	FBgn0250816	AGO3	FBtr0299880	INTRON	hb9	b5
3L	23618605	G	G/A	A	SNP	FBgn0250816	AGO3	FBtr0299881	INTRON	hb9	b5
3L	23618605	G	G/A	A	SNP	FBgn0250816	AGO3	FBtr0299882	INTRON	hb9	b5
3L	23619871	G	G/T	T	SNP	FBgn0250816	AGO3	FBtr0301725	INTRON	hb9	b5
3L	23619871	G	G/T	T	SNP	FBgn0250816	AGO3	FBtr0299880	INTRON	hb9	b5
3L	23619871	G	G/T	T	SNP	FBgn0250816	AGO3	FBtr0299881	INTRON	hb9	b5
3L	23619871	G	G/T	T	SNP	FBgn0250816	AGO3	FBtr0299882	INTRON	hb9	b5
3L	23619871	G	G/T	G	SNP	FBgn0250816	AGO3	FBtr0301725	INTRON	hb9	b5
3L	23619871	G	G/T	G	SNP	FBgn0250816	AGO3	FBtr0299880	INTRON	hb9	b5
3L	23619871	G	G/T	G	SNP	FBgn0250816	AGO3	FBtr0299881	INTRON	hb9	b5
3L	23619871	G	G/T	G	SNP	FBgn0250816	AGO3	FBtr0299882	INTRON	hb9	b5
3L	23620908	A	A/C	A	SNP	FBgn0250816	AGO3	FBtr0301725	INTRON	hb9	b5
3L	23620908	A	A/C	A	SNP	FBgn0250816	AGO3	FBtr0299880	INTRON	hb9	b5
3L	23620908	A	A/C	A	SNP	FBgn0250816	AGO3	FBtr0299881	INTRON	hb9	b5
3L	23620908	A	A/C	A	SNP	FBgn0250816	AGO3	FBtr0299882	INTRON	hb9	b5
3L	23620908	A	A/C	C	SNP	FBgn0250816	AGO3	FBtr0301725	INTRON	hb9	b5
3L	23620908	A	A/C	C	SNP	FBgn0250816	AGO3	FBtr0299880	INTRON	hb9	b5
3L	23620908	A	A/C	C	SNP	FBgn0250816	AGO3	FBtr0299881	INTRON	hb9	b5
3L	23620908	A	A/C	C	SNP	FBgn0250816	AGO3	FBtr0299882	INTRON	hb9	b5
3L	23622880	C	C/A	A	SNP	FBgn0250816	AGO3	FBtr0301725	INTRON	hb9	b5
3L	23622880	C	C/A	A	SNP	FBgn0250816	AGO3	FBtr0299880	INTRON	hb9	b5
3L	23622880	C	C/A	A	SNP	FBgn0250816	AGO3	FBtr0299881	INTRON	hb9	b5
3L	23622880	C	C/A	A	SNP	FBgn0250816	AGO3	FBtr0299882	INTRON	hb9	b5
3L	23623002	A	A/C	C	SNP	FBgn0250816	AGO3	FBtr0301725	INTRON	hb9	b5
3L	23623002	A	A/C	C	SNP	FBgn0250816	AGO3	FBtr0299880	INTRON	hb9	b5
3L	23623002	A	A/C	C	SNP	FBgn0250816	AGO3	FBtr0299881	INTRON	hb9	b5
3L	23623002	A	A/C	C	SNP	FBgn0250816	AGO3	FBtr0299882	INTRON	hb9	b5
3L	23626452	T	T/C	C	SNP	FBgn0250816	AGO3	FBtr0301725	INTRON	hb9	b5
3L	23626452	T	T/C	C	SNP	FBgn0250816	AGO3	FBtr0299880	INTRON	hb9	b5
3L	23626452	T	T/C	C	SNP	FBgn0250816	AGO3	FBtr0299881	INTRON	hb9	b5
3L	23626452	T	T/C	C	SNP	FBgn0250816	AGO3	FBtr0299882	INTRON	hb9	b5
3L	23639052	C	C/A	A	SNP	FBgn0250816	AGO3	FBtr0301725	INTRON	hb9	b5
3L	23639052	C	C/A	A	SNP	FBgn0250816	AGO3	FBtr0299880	INTRON	hb9	b5
3L	23639052	C	C/A	A	SNP	FBgn0250816	AGO3	FBtr0299881	INTRON	hb9	b5
3L	23639052	C	C/A	A	SNP	FBgn0250816	AGO3	FBtr0299882	INTRON	hb9	b5
3L	23641228	C	C/T	T	SNP	FBgn0250816	AGO3	FBtr0301725	INTRON	hb9	b5
3L	23641228	C	C/T	T	SNP	FBgn0250816	AGO3	FBtr0299880	INTRON	hb9	b5
3L	23641228	C	C/T	T	SNP	FBgn0250816	AGO3	FBtr0299881	INTRON	hb9	b5
3L	23641228	C	C/T	T	SNP	FBgn0250816	AGO3	FBtr0299882	INTRON	hb9	b5
3L	23642563	G	G/A	A	SNP	FBgn0250816	AGO3	FBtr0299880	INTRON	hb9	b5
3L	23642563	G	G/A	A	SNP	FBgn0250816	AGO3	FBtr0299881	INTRON	hb9	b5
3L	23642563	G	G/A	A	SNP	FBgn0250816	AGO3	FBtr0299882	INTRON	hb9	b5
3L	23642563	G	G/A	A	SNP	FBgn0250816	AGO3	FBtr0301725	DOWNSTREAM: 7 bases	hb9	b5
3L	23644924	G	G/A	A	SNP	FBgn0250816	AGO3	FBtr0299880	INTRON	hb9	b5
3L	23644924	G	G/A	A	SNP	FBgn0250816	AGO3	FBtr0299881	INTRON	hb9	b5
3L	23644924	G	G/A	A	SNP	FBgn0250816	AGO3	FBtr0299882	INTRON	hb9	b5
3L	23646333	T	T/A	T	SNP	FBgn0250816	AGO3	FBtr0299880	INTRON	hb9	b5
3L	23646333	T	T/A	T	SNP	FBgn0250816	AGO3	FBtr0299881	INTRON	hb9	b5
3L	23646333	T	T/A	T	SNP	FBgn0250816	AGO3	FBtr0299882	INTRON	hb9	b5
3L	23647236	G	G/C	C	SNP	FBgn0250816	AGO3	FBtr0299880	INTRON	hb9	b5
3L	23647236	G	G/C	C	SNP	FBgn0250816	AGO3	FBtr0299881	INTRON	hb9	b5
3L	23647236	G	G/C	C	SNP	FBgn0250816	AGO3	FBtr0299882	INTRON	hb9	b5
3L	23649175	T	T/A	A	SNP	FBgn0250816	AGO3	FBtr0299880	INTRON	hb9	b5
3L	23649175	T	T/A	A	SNP	FBgn0250816	AGO3	FBtr0299881	INTRON	hb9	b5
3L	23649175	T	T/A	A	SNP	FBgn0250816	AGO3	FBtr0299882	INTRON	hb9	b5
3L	23651788	G	G/A	A	SNP	FBgn0250816	AGO3	FBtr0299880	INTRON	hb9	b5
3L	23651788	G	G/A	A	SNP	FBgn0250816	AGO3	FBtr0299881	INTRON	hb9	b5
3L	23651788	G	G/A	A	SNP	FBgn0250816	AGO3	FBtr0299882	INTRON	hb9	b5
3L	23651788	G	G/A	G	SNP	FBgn0250816	AGO3	FBtr0299880	INTRON	hb9	b5
3L	23651788	G	G/A	G	SNP	FBgn0250816	AGO3	FBtr0299881	INTRON	hb9	b5
3L	23651788	G	G/A	G	SNP	FBgn0250816	AGO3	FBtr0299882	INTRON	hb9	b5
3L	23651863	C	C/G	C	SNP	FBgn0250816	AGO3	FBtr0299880	INTRON	hb9	b5
3L	23651863	C	C/G	C	SNP	FBgn0250816	AGO3	FBtr0299881	INTRON	hb9	b5
3L	23651863	C	C/G	C	SNP	FBgn0250816	AGO3	FBtr0299882	INTRON	hb9	b5
3L	23651863	C	C/G	G	SNP	FBgn0250816	AGO3	FBtr0299880	INTRON	hb9	b5
3L	23651863	C	C/G	G	SNP	FBgn0250816	AGO3	FBtr0299881	INTRON	hb9	b5
3L	23651863	C	C/G	G	SNP	FBgn0250816	AGO3	FBtr0299882	INTRON	hb9	b5
3L	23658788	A	A/G	G	SNP	FBgn0250816	AGO3	FBtr0299880	INTRON	hb9	b5
3L	23658788	A	A/G	G	SNP	FBgn0250816	AGO3	FBtr0299881	INTRON	hb9	b5
3L	23658788	A	A/G	G	SNP	FBgn0250816	AGO3	FBtr0299882	INTRON	hb9	b5
3L	23659493	C	C/T	T	SNP	FBgn0250816	AGO3	FBtr0299880	INTRON	hb9	b5
3L	23659493	C	C/T	T	SNP	FBgn0250816	AGO3	FBtr0299881	INTRON	hb9	b5
3L	23659493	C	C/T	T	SNP	FBgn0250816	AGO3	FBtr0299882	INTRON	hb9	b5
3L	23659732	G	G/C	C	SNP	FBgn0250816	AGO3	FBtr0299880	INTRON	hb9	b5
3L	23659732	G	G/C	C	SNP	FBgn0250816	AGO3	FBtr0299881	INTRON	hb9	b5
3L	23659732	G	G/C	C	SNP	FBgn0250816	AGO3	FBtr0299882	INTRON	hb9	b5
3L	23672746	C	C/A	A	SNP	FBgn0250816	AGO3	FBtr0299880	INTRON	hb9	b5
3L	23672746	C	C/A	A	SNP	FBgn0250816	AGO3	FBtr0299881	INTRON	hb9	b5
3L	23672746	C	C/A	A	SNP	FBgn0250816	AGO3	FBtr0299882	INTRON	hb9	b5
3L	23674589	A	A/C	C	SNP	FBgn0250816	AGO3	FBtr0299880	INTRON	hb9	b5
3L	23674589	A	A/C	C	SNP	FBgn0250816	AGO3	FBtr0299881	INTRON	hb9	b5
3L	23674589	A	A/C	C	SNP	FBgn0250816	AGO3	FBtr0299882	INTRON	hb9	b5
3L	23674612	G	G/T	T	SNP	FBgn0250816	AGO3	FBtr0299880	INTRON	hb9	b5
3L	23674612	G	G/T	T	SNP	FBgn0250816	AGO3	FBtr0299881	INTRON	hb9	b5
3L	23674612	G	G/T	T	SNP	FBgn0250816	AGO3	FBtr0299882	INTRON	hb9	b5
3L	23683635	T	T/C	C	SNP				INTERGENIC	hb9	b5
3L	23683635	T	T/C	C	SNP	FBgn0250816	AGO3	FBtr0299880	DOWNSTREAM: 895 bases	hb9	b5
3L	23683635	T	T/C	C	SNP	FBgn0250816	AGO3	FBtr0299881	DOWNSTREAM: 895 bases	hb9	b5
3L	23683635	T	T/C	C	SNP	FBgn0250816	AGO3	FBtr0299882	DOWNSTREAM: 895 bases	hb9	b5
3L	23696863	G	G/A	A	SNP				INTERGENIC	hb9	b5
3L	23715391	C	C/G	G	SNP				INTERGENIC	hb9	b5
